# Supplementary material for: Development of an Untargeted LC-MS Metabolomics Method with Postcolumn Infusion for Matrix Effect Monitoring in Plasma and Feces
Source: J Am Soc Mass Spectrom. 2024 Feb 21;35(3):590–602. doi: 10.1021/jasms.3c00418 (PMC10921459; doi:10.1021/jasms.3c00418)
Supplement: Supplementary file 1 — js3c00418_si_001.xlsx [file js3c00418_si_001.xlsx]

## Sheet: Table of contents
Table S1: general information and stock solution preparation for all the authentic standards
Table S2: calibration line of the SILs in plasma validation
Table S3: calibration line of the SILs in feces validation
Table S4: final concentration of each PCIS compound in the infused mixture solutions
Table S5: dilution ratio calculation of feces
Table S6: genral information of metabolites applied for injection volume and dilution factor (DF) optimization
Table S7: validation parameters in plasma: linearity range and precision
Table S8: validation parameters in feces: linearity range and precision
Table S9: predicted RME for tagets measurable in positive or negative mode
Table S10: predicted RME for tagets measurable in positive and negative mode

## Sheet: Table S1
Table S1: general information and stock solution preparation for all the authentic standards
Compound Name	Compound Formula	Monoisotopic Mass/Da	taxonomy/sub_class	CAS number	supplier	product number	stock concentration/mM	Solvent	Retention time/min	usage
L-ornithine-d6	C3D9NO	84.1249	Amino acids, peptides, and analogues	347841-40-1	CDN	D-3759	250	H2O	0.57	plasma validation
n-methyl-d3-l-histidine	C7D3H9N3O2	172.104	Amino acids, peptides, and analogues	91037-48-8	CDN	D-2493	25	H2O	0.59	plasma validation
Betaine-d9	C5H2D9NO2	126.135	Amino acids, peptides, and analogues	285979-85-3	CDN	D-3352	250	H2O	0.62	plasma validation
L-glutamine-d5	C5H5D5N2O3	151.101	Amino acids, peptides, and analogues	14341-78-7	cambridge Isotope laboratories	DLM-1826-0.1	250	H2O (1% NH3.H2O)	0.65	plasma validation
TMAO-d9	C3D9NO	84.1249	Aminoxides	1161070-49-0	cambridge Isotope laboratories	DLM-4779-1	500	H2O	0.69	plasma validation
L-carnitine-d3	C7H12D3NO3	164.124	carnitine and Acetylcarnitines	350818-62-1	CDN	D-5069	125	H2O	0.69	plasma validation
L-lactic acid-13C3	13C3H6O3	93.0418	organic acids and derivatives	201595-71-3	TRC	L113507	170.002	H2O	1.25	plasma validation
acety-L-carnitine-d3	C9H14D3NO4	206.135	carnitine and Acetylcarnitines	1334532-17-0	CDN	D-6534	50	H2O	1.4	plasma validation
citric acid-d4	C6H4D4O7	196.052	organic acids and derivatives	147664-83-3	cambridge Isotope laboratories	DLM-3487-0.5	1250	H2O	1.57	plasma and feces validation
hypoxanthine-d3	C5D3HN4O	140.064	Purines and purine derivatives	NA	cambridge Isotope laboratories	DLM-2923-0.1	62.5	10% MeOH (0.2M HCL)	1.83	plasma and feces validation
DL-leucine-d3	C6H10D3NO2	134.113	Amino acids, peptides, and analogues	87828-86-2	CDN	D-2400	62.5	10% MeOH (1% NH3.H2O)	2.42	plasma and feces validation
uridine-2-13C-1,3-15N2	C8[13C]1H12[15N]2O6	247.067	Pyrimidine nucleosides	369656-75-7	TRC	U829907	31.25	H2O	2.72	plasma validation
phenylalanine-d5	C9H6D5NO2	170.11	Amino acids, peptides, and analogues	28466-89-7	CDN	D-1597	50	15% MeOH	3.06	plasma and feces validation
L-tryptophan-d3	C11H9D3N2O2	207.109	Indolyl carboxylic acids and derivatives	133519-78-5	CDN	D-7419	50	H2O (0.5% NH3.H2O )	3.32	plasma and feces validation
4-hydroxyphenylactic acid-d6	C8H2D6O3	158.085	Benzoic acids and derivatives	100287-06-7	TRC	H949062	125	H2O (1.5% NH3.H2O )	3.79	plasma and feces validation
hippuric acid-d5	C9H4D5NO3	184.09	Benzoic acids and derivatives	53518-98-2	chem Cruz	sc-490158	12.5	H2O	3.86	plasma and feces validation
indole-d5-3-acetic acid	C10H4D5NO2	180.095	Indolyl carboxylic acids and derivatives	76937-78-5	TRC	I577344	1.25	MeOH	4.73	plasma and feces validation
daidzein-d6	C15H4D6O4	260.096	Isoflavonoids	291759-05-2	TRC	D103502	0.125	MeOH	4.8	plasma validation
octanoyl-l-carnitine-d3	C15H26D3NO4	290.228	carnitine and Acetylcarnitines	1334532-24-9	CDN	D-6651	2.5	H2O	4.86	plasma and feces validation
glycocholic acid-d4	C26H39D4NO6	469.334	Bile acids_conjugated	1201918-15-1	CDN	D-3878	62.5	MeOH	5.46	plasma validation
deoxycholic acid-d4	C24H36D4O4	396.318	Bile acids_unconjugated	112076-61-6	CDN	D-2941	62.5	MeOH	6.87	plasma validation
choline-d4	C5H9D4NO	107.125	Quaternary ammonium salts	285979-70-6	CDN	D-2464	475	H2O	0.64	feces validation
DL-proline-d7	C5H2D7NO2	122.107	Amino acids, peptides, and analogues	65807-21-8	cambridge Isotope laboratories	DLM-2657-0	310	H2O	0.79	feces validation
cytidine-15N3	C9H13[15N]3O5	246.077	Pyrimidine nucleosides	NA	cambridge Isotope laboratories	NLM-3797-50	100	H2O	1.4	feces validation
L-tyrosine-13C9-15N	[13C]9H11[15N]O3	191.101	Amino acids, peptides, and analogues	129077-96-9	cambridge Isotope laboratories	CNLM-439-H-0.1	47.6629	H2O (0.2M HCL)	2.41	feces validation
u-15N-guanosine	C10H13[15N]5O5	288.077	Purine nucleosides	NA	Silantes	125303603	10	H2O (0.1M HCL)	2.95	feces validation
propionyl-L-carnitine- (n-methyl-d3)	C10H16D3NO4	220.15	Fatty Acyls	1334532-24-9	CDN	D-6651	50	H2O	2.96	feces validation
quinaldic acid-d6	C10HD6NO2	179.085	Quinoline carboxylic acids	1219802-18-2	CDN	D-6514	50	H2O	3.63	feces validation
leucine-enkephalin	C28H37N5O7	555.269	Amino acids, peptides, and analogues	81678-16-2	Sigma-Aldrich	L9133	1.79979	H2O	/	PCI compound
fludrocortisone	C21H29FO5	380.2	Hydroxysteroids	127-31-1	TRC	F428100	1.31423	MeOH	/	PCI compound
5-fluoroisatin	C8H4FNO2	165.023	Indolines	443-69-6	Sigma-Aldrich	366978	6.0562	50% MeOH	/	PCI compound
caffeine-13C3	C5[13C]3H10N4O2	197.09	Purines and purine derivatives	78072-66-9	TRC	C080101	2.53614	50% MeOH	/	PCI compound
3-fluoro-DL-valine	C5H10FNO2	135.07	Amino acids, peptides, and analogues	43163-94-6	Sigma-Aldrich	47581	14.7995	50% MeOH	/	PCI compound
fludrocortisone-d5	C21H24D5FO5	385.231	Hydroxysteroids	NA	TRC	F428102	2.59417	MeOH	5.04	internal standard
D-glucose-13C6, d7	[13C]6H5D7O6	193.127	Carbohydrates and carbohydrate conjugates	201417-01-8	TRC	G595001	15.532	50% MeOH	0.69	internal standard
5-chloroisatin	C8H4ClNO2	180.993	Indolines	17630-76-1	chem Cruz	sc-254819	5.50721	MeoH	4.95	internal standard
caffeine-d9	C8HD9N4O2	203.137	Purines and purine derivatives	722358-85-8	TRC	C080102	4.92005	50% MeOH	3.64	internal standard
valine-d8	C5H3D8NO2	125.129	Amino acids, peptides, and analogues	203784-63-8	cambridge Isotope laboratories	DLM-488	23.9617	MeOH	1.08	internal standard
cortisone-d8	C21H20D8O5	368.244	Hydroxysteroids	NA	TRC	C696502	6.78444	MeOH	5.06	external standard

## Sheet: Table S2
Table S2: calibration line of the SILs in plasma validation
Compound	concentration of each calibration point (μM)
	Cal1	Cal2	Cal3	Cal4	Cal5	Cal6	Cal7	Cal8	Cal9
L-ornithine-d6	0.6	1.2	3	6	30	60	300	600	1500
n-methyl-d3-l-histidine	0.03	0.06	0.15	0.3	1.5	3	15	30	75
betaine-d9	0.5	1	2.5	5	25	50	250	500	1250
L-glutamine-d5	6	12	30	60	300	600	3000	6000	15000
TMAO-d9	0.4	0.8	2	4	20	40	200	400	1000
L-carnitine-d3	0.3	0.6	1.5	3	15	30	150	300	750
L-lactic acid-13C3	0.05	0.1	0.25	0.5	2.5	5	25	50	125
acety-L-carnitine-d3	1.5	3	7.5	15	75	150	750	1500	3750
citric acid-d4	1	2	5	10	50	100	500	1000	2500
hypoxanthine-d3	0.05	0.1	0.25	0.5	2.5	5	25	50	125
DL-leucine-d3	0.8	1.6	4	8	40	80	400	800	2000
uridine-2-13C-1,3-15N2	0.05	0.1	0.25	0.5	2.5	5	25	50	125
phenylalanine-d5	0.8	1.6	4	8	40	80	400	800	2000
L-tryptophan-d3	0.8	1.6	4	8	40	80	400	800	2000
4-hydroxyphenylactic acid-d6	0.01	0.02	0.05	0.1	0.5	1	5	10	25
hippuric acid-d5	0.05	0.1	0.25	0.5	2.5	5	25	50	125
indole-d5-3-acetic acid	0.01	0.02	0.05	0.1	0.5	1	5	10	25
daidzein-d6	0.005	0.01	0.025	0.05	0.25	0.5	2.5	5	12.5
octanoyl-l-carnitine-d3	0.002	0.004	0.01	0.02	0.1	0.2	1	2	5
glycocholic acid-d4	0.05	0.1	0.25	0.5	2.5	5	25	50	125
deoxycholic acid-d4	0.05	0.1	0.25	0.5	2.5	5	25	50	125

## Sheet: Table S3
Table S3: calibration line of the SILs in feces validation
Compound	concentration of each calibration point (μM)
	cal1	cal2	cal3	cal4	cal5	cal6	cal7	cal8	cal9	cal10	cal11
choline-d4	0.19	0.38	0.95	1.9	3.8	9.5	19	38	95	190	475
DL-proline-d7	2.48	4.96	12.4	24.8	49.6	124	248	496	1240	2480	6200
cytidine-15N3	0.01	0.02	0.05	0.1	0.2	0.5	1	2	5	10	25
citric acid-d4	0.02	0.04	0.1	0.2	0.4	1	2	4	10	20	50
hypoxanthine-d3	0.46	0.92	2.3	4.6	9.2	23	46	92	230	460	1150
L-tyrosine-13C9-15N	0.75	1.5	3.75	7.5	15	37.5	75	150	375	750	1875
DL-leucine-d3	0.35	0.7	1.75	3.5	7	17.5	35	70	175	350	875
u-15N-guanosine	0.004	0.008	0.02	0.04	0.08	0.2	0.4	0.8	2	4	10
propionyl-L-carnitine-(n-methyl-d3)	0.01	0.02	0.05	0.1	0.2	0.5	1	2	5	10	25
phenylalanine-d5	0.652	1.304	3.26	6.52	13.04	32.6	65.2	130.4	326	652	1630
L-tryptophan-d3	0.5	1	2.5	5	10	25	50	100	250	500	1250
quinaldic acid-d6	0.001	0.002	0.005	0.01	0.02	0.05	0.1	0.2	0.5	1	2.5
4-hydroxyphenylactic acid-d6	1.76	3.52	8.8	17.6	35.2	88	176	352	880	1760	4400
hippuric acid-d5	0.004	0.008	0.02	0.04	0.08	0.2	0.4	0.8	2	4	10
indole-d5-3-acetic acid	0.03	0.06	0.15	0.3	0.6	1.5	3	6	15	30	75
octanoyl-L-carnitine-d3	7e-05	0.00014	0.00035	0.0007	0.0014	0.0035	0.007	0.014	0.035	0.07	0.175

## Sheet: Table S4
Table S4: final concentration of each PCIS compound in the infused mixture solutions
PCI compound	concentration (µg/mL)	applied polarity
included Leucine-enkephalin	212.4	positive mode
fludrocortisone	154	positive mode
5-fluoroisatin	1069.2	positive mode
caffeine-13C3	219.2	positive mode
Leucine-enkephalin	344.9	negative mode
fludrocortisone	371	negative mode
3-Fluoro-DL-valine	4264.3	negative mode

## Sheet: Table S5
Table S5: dilution ratio calcµLation of feces
V_reconstitution	50	mL
m_dry feces	20	mg
LLE extraction steps
Step1
V_MeOH (µL)	108
V_MilliQ(µL)	36
V_MTBE(µL)	60
V_total (µL)	204	no layer seperation between aqueous(aq) and organic layer
V_taken(µL)	140	all the liquid can be taken from the sample
% of taken(µL)	0.686275	assuming MeOH is 100% miscible with MilliQ water
V_aq_taken(µL)	98.8235
mg/feces_taken	13.7255
Step2
V_MTBE (µL)	84
V_MilliQ(µL)	100
Final
V_aq(µL)	198.824
V_taken(µL)	90
Ratio calcµLation
Feces_conc. in aq (mg/µL)	0.0690335
feces(in 90µL of Aq)	6.21302
V_reconstitute(µL)	50
ratio (mg:µL)	"6.12": 50	~ 1:8

## Sheet: Table S6
Table S6: genral information of metabolites applied for injection volume and dilution factor (DF) optimization
Index	HMDB_ID	Metabolite Name	Compound Formula	Monoisotopic Mass/Da	Retention time/min
1	HMDB0000214	Ornithine	C5H12N2O2	132.09	0.568
2	HMDB0000123	Glycine	C2H5NO2	75.032	0.622
3	HMDB0000251	Taurine	C2H7NO3S	125.015	0.638
4	HMDB0000097	Choline	C5H13NO	103.1	0.643
5	HMDB0000001	1-Methylhistidine	C7H11N3O2	169.085	0.65
6	HMDB0000641	Glutamine	C5H10N2O3	146.069	0.654
7	HMDB0000906	Trimethylamine	C3H9N	59.0735	0.654
8	HMDB0000925	TMAO	C3H9NO	75.0684	0.685
9	HMDB0000062	L-Carnitine	C7H15NO3	161.105	0.689
10	HMDB0000043	Betaine	C5H11NO2	117.079	0.699
11	HMDB0000562	Creatinine	C4H7N3O	113.059	0.737
12	HMDB0000162	Proline	C5H9NO2	115.063	0.787
13	HMDB0013222	3-Guanidinopropanoate	C4H9N3O2	131.069	0.825
14	HMDB0000883	Valine	C5H11NO2	117.079	1.082
15	HMDB0000190	Lactic acid	C3H6O3	90.0317	1.25
16	HMDB0000767	Pseudouridine	C9H12N2O6	244.07	1.35
17	HMDB0000696	Methionine	C5H11NO2S	149.051	1.353
18	HMDB0000301	Urocanic acid	C6H6N2O2	138.043	1.5
19	HMDB0000094	Citric acid	C6H8O7	192.027	1.572
20	HMDB0000289	Uric acid	C5H4N4O3	168.028	1.692
21	HMDB0000157	Hypoxanthine	C5H4N4O	136.039	1.83
22	HMDB0000172	Isoleucine	C6H13NO2	131.095	2.25
23	HMDB0000292	Xanthine	C5H4N4O2	152.033	2.268
24	HMDB0000158	Tyrosine	C9H11NO3	181.074	2.41
25	HMDB0000687	Leucine	C6H13NO2	131.095	2.42
26	HMDB0000296	Uridine	C9H12N2O6	244.07	2.72
27	HMDB0000050	Adenosine	C10H13N5O4	267.097	2.94
28	HMDB0000262	Thymine	C5H6N2O2	126.043	2.96
29	HMDB0001886	3-Methylxanthine	C6H6N4O2	166.049	3
30	HMDB0000684	Kynurenine	C10H12N2O3	208.085	3.059
31	HMDB0000159	Phenylalanine	C9H11NO2	165.079	3.061
32	HMDB0002825	Theobromine	C7H8N4O2	180.065	3.112
33	HMDB0002013	Isobutyryl-L-Carnitine	C11H21NO4	231.147	3.135
34	HMDB0000929	Tryptophan	C11H12N2O2	204.09	3.317
35	HMDB0000422	2-Methylglutaricacid	C6H10O4	146.058	3.371
36	HMDB0000715	Kynurenic acid	C10H7NO3	189.043	3.457
37	HMDB0000378	2-Methylbutyroylcarnitine	C12H23NO4	245.163	3.565
38	HMDB0000842	Quinaldic acid	C10H7NO2	173.048	3.63
39	HMDB0001847	Caffeine	C8H10N4O2	194.08	3.67
40	HMDB0000714	Hippuric acid	C9H9NO3	179.058	3.863
41	HMDB0000671	Indolelactic acid	C11H11NO3	205.074	4.42
42	HMDB0011621	Cinnamoylglycine	C11H11NO3	205.074	4.53
43	HMDB0000197	Indoleacetic acid	C10H9NO2	175.063	4.733
44	HMDB0002302	Indolepropionic acid	C11H11NO2	189.079	5.08
45	HMDB0000138	Glycocholic acid	C26H43NO6	465.309	5.44
46	HMDB0000951	Taurochenodeoxycholic acid	C26H45NO6S	499.297	5.59
47	HMDB0000619	Cholic aicd	C24H40O5	408.288	5.98

## Sheet: Table S7
Table S7: validation parameters in plasma: linearity range and precision
Compound	polarity	Weighting factor	Linear range (uM)	cal points	r^2	Precision
						Cal01	Cal02	Cal03	Cal04	Cal05	Cal06	Cal07	Cal08	Cal09
L-ornithine-d6	POS	1/X^2	30-1500	6	0.984064	ND	ND	ND	0.1393	0.0229343	0.042958	0.120685	0.110089	0.0207516
n-methyl-d3-l-histidine	POS	1/X^2	0.3-75	5	0.984651	ND	ND	ND	ND	0.0277063	0.114808	0.0741513	0.0863377	0.0760657
Betaine-d9	POS	1/X^2	0.5-50	6	0.989143	0.152707	0.052588	0.0888431	0.0832291	0.0200174	0.0359853	0.101541	0.124518	0.0144575
L-glutamine-d5	POS	1/X^2	12-15000	8	0.980672	ND	0.0699552	0.170617	0.0705549	0.0475993	0.0371522	0.115821	0.0934185	0.0260338
TMAO-d9	POS	1/X^2	0.4-200	7	0.977039	0.0632206	0.144675	0.0369044	0.107322	0.141267	0.0613367	0.0139705	0.0328156	0.0422192
L-carnitine-d3	POS	1/X^2	0.3-30	6	0.990751	0.0891493	0.0179535	0.0975732	0.0756954	0.0673904	0.0214971	0.151914	0.157297	0.0518301
L-lactic acid-13C3	NEG	1/X^2	15-3750	6	0.981774	ND	ND	ND	0.0893174	0.0657877	0.0129712	0.0855323	0.103428	0.0249532
acety-L-carnitine-d3	POS	1/X^2	0.05-125	9	0.991185	0.232019	0.138543	0.0739455	0.109106	0.0311622	0.0231282	0.127362	0.114394	0.00901644
citric acid-d4	NEG	1/X^2	1-2500	9	0.987151	0.101679	0.067449	0.144869	0.123219	0.0266423	0.0708815	0.105068	0.173546	0.0179612
hypoxanthine-d3	POS	1/X^2	0.1-125	8	0.989652	ND	0.0913001	0.0406089	0.0681064	0.0287619	0.0145244	0.129984	0.11706	0.0422411
DL-leucine-d3	POS	1/X^2	0.8-2000	9	0.990744	0.210237	0.0302432	0.088744	0.0949754	0.0310892	0.03022	0.144392	0.118133	0.0314375
uridine-2-13C-1,3-15N2	NEG	1/X^2	0.25-125	7	0.99056	ND	ND	0.149288	0.0895856	0.00899342	0.0128193	0.0972514	0.109861	0.0163435
phenylalanine-d5	POS	1/X^2	0.8-2000	9	0.992493	0.108004	0.0243735	0.0613255	0.0656054	0.0324297	0.0265721	0.114715	0.120524	0.00988796
L-tryptophan-d3	POS	1/X^2	0.8-2000	9	0.991894	0.0779969	0.0387961	0.105415	0.10982	0.0301367	0.0224095	0.11594	0.103085	0.0443975
4-hydroxyphenylactic acid-d6	NEG	1/X^2	0.1-25	6	0.985803	ND	ND	ND	0.179229	0.0821282	0.00441192	0.113236	0.123935	0.0244406
hippuric acid-d5	NEG	1/X^2	0.05-125	9	0.987201	0.148196	0.0429405	0.0866201	0.0922997	0.0237989	0.00951607	0.121409	0.113205	0.0226944
indole-d5-3-acetic acid	NEG	1/X^2	0.5-25	5	0.986391	ND	ND	ND	ND	0.0469232	0.020893	0.154515	0.136058	0.0193346
daidzein-d6	NEG	1/X^2	0.01-12.5	8	0.990577	ND	0.133166	0.0289816	0.0632102	0.0426838	0.0584285	0.0815582	0.106703	0.0275419
octanoyl-l-carnitine-d3	POS	1/X^2	0.004-5	7	0.986983	ND	ND	0.196397	0.162623	0.0795453	0.132145	0.0900438	0.135225	0.0588517
glycocholic acid-d4	NEG	1/X^2	2.5-125	5	0.989685	ND	ND	0.00243591	0.028199	0.052967	0.0420462	0.0880051	0.10818	0.0488559
deoxycholic acid-d4	NEG	1/X^2	25-125	3	0.977615	ND	ND	ND	ND	0.00303104	0.00392346	0.0638349	0.144302	0.0230121
* ND: calibration points below the limit of the detection; the number highlighted in red indicates calibration points out of the linear range (residual error >20% ), which are excluded in the calibration line.

## Sheet: Table S8
Table S8: validation parameters in feces: linearity range and precision
Compound	polarity	Weighting factor	Linear range (uM)	Cal points	r^2	Precision
						Cal01	Cal02	Cal03	Cal04	Cal05	Cal06	Cal07	Cal08	Cal09	Cal10	Cal11
choline-d4	POS	1/X^2	0.190-19.0	7	0.989182	0.0166411	0.0332427	0.0235326	0.0109327	0.0101179	0.022981	0.0177937	0.0146737	0.0479034	0.0343048	0.0222464
DL-proline-d7	POS	1/X^2	2.480-496.0	8	0.995912	0.0141792	0.0283444	0.00770439	0.00670817	0.0147295	0.0152816	0.00566331	0.0132456	0.00819426	0.0166479	0.0190686
cytidine-15N3	POS	1/X^2	0.200-25.0	7	0.977743	ND	ND	ND	ND	0.0276607	0.13178	0.0728469	0.00746503	0.00978378	0.0234587	0.0463289
citric acid-d4	NEG	1/X^2	0.100-50.0	9	0.986616	ND	ND	0.0538009	0.107165	0.121181	0.0281423	0.0267464	0.049768	0.0226305	0.0341483	0.027258
hypoxanthine-d3	POS	1/X^2	0.460-460.0	10	0.992704	0.026869	0.056174	0.0318314	0.0272392	0.00790091	0.0172627	0.0136877	0.00617764	0.0151687	0.00937536	0.0225441
L-tyrosine-13C9-15N	NEG	1/X^2	0.750-750.0	10	0.988	0.002	0.014	0.029	0.005	0.014	0.022	0.039	0.008	0.013	0.006	0.032
DL-leucine-d3	POS	1/X^2	0.350-350.0	10	0.991014	0.0179583	0.0236635	0.0413767	0.0225194	0.0207767	0.0110695	0.00582284	0.00482962	0.00514072	0.00862399	0.00787846
u-15N-guanosine	POS	1/X^2	0.200-10.0	6	0.957749	ND	ND	ND	ND	ND	0.0808786	0.15355	0.0518056	0.0298348	0.0640918	0.0561288
propionyl-L-carnitine-(n-methyl-d3)	POS	1/X^2	0.050-25.0	9	0.984114	ND	ND	0.0226556	0.0177531	0.0506502	0.0174497	0.0262348	0.0253911	0.0125778	0.0155634	0.00705826
phenylalanine-d5	POS	1/X^2	0.652-652.0	10	0.985482	0.0201443	0.0309344	0.0144067	0.00710981	0.0473177	0.00928761	0.0113219	0.0315158	0.0220784	0.0117242	0.0281638
L-tryptophan-d3	POS	1/X^2	0.500-500.0	10	0.992672	0.0118871	0.0163575	0.0214934	0.0245318	0.0208729	0.0206561	0.0146856	0.0159854	0.0075104	0.00809701	0.00144451
quinaldic acid-d6	POS	1/X^2	0.050-2.5	6	0.983279	ND	ND	ND	ND	ND	0.0193873	0.207861	0.0461	0.00786262	0.0375771	0.0564269
4-hydroxyphenylactic acid-d6	NEG	1/X^2	1.760-4400.0	11	0.99139	0.026037	0.0488581	0.0249791	0.00759217	0.00422149	0.0147239	0.0192137	0.0160883	0.0107397	0.00170181	0.015249
hippuric acid-d5	NEG	1/X^2	0.040-4.0	7	0.983365	ND	ND	ND	0.0608966	0.093999	0.0752981	0.00743578	0.00895614	0.0431326	0.0120438	0.0154254
indole-d5-3-acetic acid	NEG	1/X^2	0.350-75.0	8	0.985	ND	ND	ND	0.07	0.162	0.088	0.069	0.006	0.007	0.015	0.034
octanoyl-L-carnitine-d3	POS	1/X	0.001-0.2	7	0.997962	ND	ND	ND	ND	0.0460981	0.0483326	0.130938	0.0684927	0.0633816	0.0200104	0.00807767
* ND: calibration points below the limit of the detection; the number highlighted in red indicates calibration points out of the linear range (residual error >20% ), which are excluded in the calibration line.

## Sheet: Table S9
Table S9: predicted RME for tagets measurable in positive or negative mode
index	HMDB_ID	Compound name	Compound Formula	Monoisotopic Mass/Da	detection_polarity	Retention time/min	Predicted_RME_plasma	PL_RME_criteria	Predicted_RME__feces	FE_RME_criteria
1	HMDB0001256	Spermine	C10H26N4	202.216	POS	0.469	3.40432	RME <= 15%	4.56807	RME <= 15%
2	HMDB0001257	Spermidine	C7H19N3	145.158	POS	0.494	2.97178	RME <= 15%	4.45073	RME <= 15%
3	HMDB0001414	Putrescine	C4H12N2	88.1	POS	0.53	4.01721	RME <= 15%	4.86181	RME <= 15%
4	HMDB0002322	cadaverine	C5H14N2	102.116	POS	0.54	4.02605	RME <= 15%	5.32766	RME <= 15%
5	HMDB0001432	agmatine	C5H14N4	130.122	POS	0.57	5.12046	RME <= 15%	8.56693	RME <= 15%
6	HMDB0000237	propionic acid	C3H6O2	74.0368	POS	0.59	5.8278	RME <= 15%	10.8336	RME <= 15%
7	HMDB0001325	N6,N6,N6-Trimethyl-L-lysine	C9H20N2O2	188.152	POS	0.593	6.20759	RME <= 15%	10.9267	RME <= 15%
8	HMDB0000149	Ethanolamine	C2H7NO	61.0527	POS	0.604	7.78252	RME <= 15%	11.9113	RME <= 15%
9	HMDB0000097	Choline	C5H13NO	103.1	POS	0.643	11.7271	RME <= 15%	18.83	15% < RME <= 30%
10	HMDB0000906	trimethylamine (TMA)	C3H9N	59.0735	POS	0.654	11.5696	RME <= 15%	19.153	15% < RME <= 30%
11	HMDB0000143	Galactose	C6H12O6	180.063	NEG	0.671	18.614	15% < RME <= 30%	21.9534	15% < RME <= 30%
12	HMDB0000086	glycerophosphorylcholine (GPC)	C8H20NO6P	257.103	POS	0.68	9.67587	RME <= 15%	21.0168	15% < RME <= 30%
13	HMDB0000925	TMAO	C3H9NO	75.0684	POS	0.685	9.54859	RME <= 15%	20.6488	15% < RME <= 30%
14	HMDB0000062	L-Carnitine	C7H15NO3	161.105	POS	0.689	9.6471	RME <= 15%	20.876	15% < RME <= 30%
15	HMDB0000294	ureaÂ	CH4N2O	60.0324	POS	0.69	9.6471	RME <= 15%	20.876	15% < RME <= 30%
16	HMDB0000043	Betaine	C5H11NO2	117.079	POS	0.699	9.74878	RME <= 15%	19.3419	15% < RME <= 30%
17	HMDB0003903	Isethionic acid	C2H6O4S	125.999	NEG	0.7	14.6956	RME <= 15%	24.4758	15% < RME <= 30%
18	HMDB0000660	Fructose	C6H12O6	180.063	NEG	0.712	14.1222	RME <= 15%	24.7322	15% < RME <= 30%
19	HMDB0001522	methylguanidine	C2H7N3	73.064	POS	0.73	8.8949	RME <= 15%	13.2525	RME <= 15%
20	HMDB0001644	xylulose	C5H10O5	150.053	NEG	0.74	14.0562	RME <= 15%	22.8739	15% < RME <= 30%
21	HMDB0001161	Deoxycarnitine	C7H15NO2	145.11	POS	0.748	6.19541	RME <= 15%	11.7653	RME <= 15%
22	HMDB0000131	Glycerol	C3H8O3	92.0473	POS	0.75	6.19541	RME <= 15%	11.7653	RME <= 15%
23	HMDB0029878	tartaric acid	C4H6O6	150.016	NEG	0.77	13.9066	RME <= 15%	26.4063	15% < RME <= 30%
24	HMDB0000115	Glycolic acid	C2H4O3	76.016	NEG	0.8	37.0983	RME > 30%	27.7659	15% < RME <= 30%
25	HMDB0000895	Acetylcholine'	C7H16NO2	146.118	POS	0.8	10.047	RME <= 15%	14.0504	RME <= 15%
26	HMDB0000699	1-methylnicotinamide	C7H9N2O	137.071	POS	0.8	10.047	RME <= 15%	14.0504	RME <= 15%
27	HMDB0031159	Hydroxycitric acid	C6H8O8	208.022	NEG	0.91	29.5435	15% < RME <= 30%	17.6689	15% < RME <= 30%
28	HMDB0000243	pyruvate	C3H4O3	88.016	NEG	0.94	18.8254	15% < RME <= 30%	14.0175	RME <= 15%
29	HMDB0002064	N-acetylputrescine	C6H14N2O	130.111	POS	0.95	3.86252	RME <= 15%	11.799	RME <= 15%
30	HMDB0000156	L-Malic acid	C4H6O5	134.022	NEG	0.98	10.3248	RME <= 15%	11.3581	RME <= 15%
31	HMDB0000208	ketoglutaric acid	C5H6O5	146.022	NEG	1.166	7.53294	RME <= 15%	8.61249	RME <= 15%
32	HMDB0000076	5,6-dihydrouracil	C4H6N2O2	114.043	POS	1.17	3.59195	RME <= 15%	8.87952	RME <= 15%
33	HMDB0000201	L-Acetylcarnitine	C9H17NO4	203.116	POS	1.416	2.97355	RME <= 15%	6.12447	RME <= 15%
34	HMDB0001406	Nicotinamideï¼ˆform of vitamin Bï¼‰	C6H6N2O	122.048	POS	1.622	30.7974	RME > 30%	5.18451	RME <= 15%
35	HMDB0000005	2-Ketobutyric acid'	C4H6O3	102.032	NEG	1.73	19.6648	15% < RME <= 30%	14.8337	RME <= 15%
36	HMDB0000982	5-Methylcytidine	C10H15N3O5	257.101	POS	2.05	3.75571	RME <= 15%	4.76158	RME <= 15%
37	HMDB0010325	Ethyl glucuronide	C8H14O7	222.074	NEG	2.14	4.6012	RME <= 15%	6.30709	RME <= 15%
38	HMDB0000732	3-Hydroxykynurenine	C10H12N2O4	224.08	POS	2.2	3.35539	RME <= 15%	9.33817	RME <= 15%
39	HMDB0240577	3-Methylcytidine (*methosulfate)	C10H15N3O5	257.101	POS	2.417	3.76592	RME <= 15%	9.51849	RME <= 15%
40	HMDB0000306	tyramineÂ	C8H11NO	137.084	POS	2.63	3.42993	RME <= 15%	5.83295	RME <= 15%
41	HMDB0000008	2-hydroxybutyric acidÂ	C4H8O3	104.047	NEG	2.75	2.68553	RME <= 15%	5.86966	RME <= 15%
42	HMDB0001046	Cotinine	C10H12N2O	176.095	POS	2.94	3.77927	RME <= 15%	4.48118	RME <= 15%
43	HMDB0242132	2-O-Methylcytidine	C10H15N3O5	257.101	POS	2.948	3.56821	RME <= 15%	4.6086	RME <= 15%
44	HMDB0010738	1-methylxanthine	C6H6N4O2	166.049	POS	2.95	3.48517	RME <= 15%	5.01736	RME <= 15%
45	HMDB0000824	Propionylcarnitine	C10H19NO4	217.131	POS	2.963	3.41512	RME <= 15%	8.68187	RME <= 15%
46	HMDB0003331	1-Methyladenosine	C11H15N5O4	281.112	POS	2.98	3.08145	RME <= 15%	13.266	RME <= 15%
47	HMDB0001107	7-Methylguanosine	C11H15N5O5	297.107	POS	2.98	3.08145	RME <= 15%	13.266	RME <= 15%
48	HMDB0004044	N6-methyladenosine	C11H15N5O4	281.112	POS	2.98	3.08145	RME <= 15%	13.266	RME <= 15%
49	HMDB0000022	3-Methoxytyramine	C9H13NO2	167.095	POS	2.989	3.20745	RME <= 15%	14.691	RME <= 15%
50	HMDB0001886	3-methylxanthine	C6H6N4O2	166.049	POS	3	3.21405	RME <= 15%	15.8499	15% < RME <= 30%
51	HMDB0000707	4-Hydroxyphenylpyruvic acid	C9H8O4	180.042	NEG	3.01	3.66535	RME <= 15%	18.2864	15% < RME <= 30%
52	HMDB0002825	theobromineÂ	C7H8N4O2	180.065	POS	3.112	5.49435	RME <= 15%	11.2019	RME <= 15%
53	HMDB0002013	Isobutyryl-L-carnitine	C11H21NO4	231.147	POS	3.135	5.12698	RME <= 15%	10.4106	RME <= 15%
54	HMDB0001890	N-acetyl cysteine	C5H9NO3S	163.03	NEG	3.14	3.27367	RME <= 15%	15.4376	15% < RME <= 30%
55	HMDB0000736	Butyrylcarnitine	C11H21NO4	231.147	POS	3.192	3.41776	RME <= 15%	5.27527	RME <= 15%
56	HMDB0012275	Phenylethylamine (PEA)	C8H11N	121.089	POS	3.2	3.39828	RME <= 15%	5.22589	RME <= 15%
57	HMDB0001392	4-Aminobenzoic acid (PABA)	C7H7NO2	137.048	POS	3.31	3.68993	RME <= 15%	5.98761	RME <= 15%
58	HMDB0001336	3,4-dihydroxyphenylacetic acid (DOPAC)	C8H8O4	168.042	NEG	3.35	3.24698	RME <= 15%	11.5457	RME <= 15%
59	HMDB0000755	Hydroxyphenyllactic acid	C9H10O4	182.058	NEG	3.38	3.21619	RME <= 15%	12.8698	RME <= 15%
60	HMDB0002366	Tiglylcarnitine	C12H21NO4	243.147	POS	3.446	2.84899	RME <= 15%	7.07817	RME <= 15%
61	HMDB0000423	3,4-Dihydroxyhydrocinnamic acid (Dihydrocaffeic acid)	C9H10O4	182.058	NEG	3.45	3.64721	RME <= 15%	15.9156	15% < RME <= 30%
62	HMDB0041993	Pivaloylcarnitine	C12H23NO4	245.163	POS	3.514	3.65316	RME <= 15%	6.76091	RME <= 15%
63	HMDB0000303	tryptamine	C10H12N2	160.1	POS	3.53	3.51755	RME <= 15%	6.24782	RME <= 15%
64	HMDB0000378	2-Methylbutyroylcarnitine	C12H23NO4	245.163	POS	3.565	3.46701	RME <= 15%	6.35239	RME <= 15%
65	HMDB0000688	Isovalerylcarnitine	C12H23NO4	245.163	POS	3.64	3.62479	RME <= 15%	7.26303	RME <= 15%
66	HMDB0001847	caffeine	C8H10N4O2	194.08	POS	3.67	3.65837	RME <= 15%	6.40272	RME <= 15%
67	HMDB0013128	Valerylcarnitine	C12H23NO4	245.163	POS	3.706	3.27139	RME <= 15%	5.53312	RME <= 15%
68	HMDB0001856	3,4-dihydroxybenzoic acid	C7H6O4	154.027	NEG	3.73	11.0514	RME <= 15%	11.1846	RME <= 15%
69	HMDB0000491	3-methyl-2-oxovalerate	C6H10O3	130.063	NEG	3.75	8.48818	RME <= 15%	13.1034	RME <= 15%
70	HMDB0000703	Mandelic acid	C8H8O3	152.047	NEG	3.75	8.48818	RME <= 15%	13.1034	RME <= 15%
71	HMDB0000705	Hexanoylcarnitine	C13H25NO4	259.178	POS	4.166	2.62836	RME <= 15%	5.71428	RME <= 15%
72	HMDB0000375	3-(3-hydroxyphenyl)propionic acid (hMPP)	C9H10O3	166.063	NEG	4.27	3.17442	RME <= 15%	17.8466	15% < RME <= 30%
73	HMDB0000779	3-Phenyllactic acid	C9H10O3	166.063	NEG	4.29	3.51246	RME <= 15%	13.2237	RME <= 15%
74	HMDB0013324	2-Octenoylcarnitine	C15H27NO4	285.194	POS	4.727	5.61677	RME <= 15%	7.81058	RME <= 15%
75	HMDB0000791	L-Octanoylcarnitine	C15H29NO4	287.21	POS	4.855	4.03046	RME <= 15%	5.55253	RME <= 15%
76	HMDB0001858	p-cresol	C7H8O	108.058	POS	5.05	8.79717	RME <= 15%	9.70361	RME <= 15%
77	HMDB0000651	Decanoylcarnitine	C17H33NO4	315.241	POS	5.394	7.86813	RME <= 15%	11.65	RME <= 15%
78	HMDB0000874	Tauroursodeoxycholic acid	C26H45NO6S	499.297	NEG	5.59	2.75796	RME <= 15%	11.3213	RME <= 15%
79	HMDB0002250	Lauroylcarnitine	C19H37NO4	343.272	POS	5.89	3.83472	RME <= 15%	15.8427	15% < RME <= 30%
80	HMDB0002639	Sulfolithocholylglycine	C26H43NO7S	513.276	NEG	5.92	3.32925	RME <= 15%	5.64656	RME <= 15%

[truncated: 1 more sheets: Table S10]
